# Supplementary material for: Microbiota-derived acetate enhances host antiviral response via NLRP3
Source: Nat Commun. 2023 Feb 6;14:642. doi: 10.1038/s41467-023-36323-4 (PMC9901394; doi:10.1038/s41467-023-36323-4)
Supplement: Supplementary file 4 — Supplementary Data 1 [file 41467_2023_36323_MOESM4_ESM.xlsx]

## Sheet: Supplementary Data 1
Supplementary Data 1. One-dimensional 1H NMR spectra and changed metabolites of feces.
NO.	Metabolites		Moieties	δ 1H (ppm) and multiplicitya
1	butyrate (Buty)		CH3	0.90(t)
			βCH2	1.56(m)
			αCH2	2.16(t)
			COOH
2	isoleucine (Ileu)		δCH3	0.94(t)
			γCH3	1.01(d)
			γCH2	1.27(m)
			γ'CH2	1.48(m)
			βCH	1.98(m)
			αCH	3.67(d)
			COOH
3	leucine (Leu)		δCH3	0.96(d)
			δCH3	0.97(d)
			γCH	1.69(m)
			βCH2	1.71(m)
			αCH	3.74(t)
			COOH
4		valine (Val)	γCH3	0.99(d)
			γCH3	1.04(d)
			βCH	2.27(m)
			αCH	3.62(d)
			COOH
5		propionate (Prop)	CH3	1.06(t)
			CH2	2.19(q)
			COOH
6		Lactate (Lac)	αCH	4.11(q)
			βCH3	1.33(d)
			COOH
7		threonine (Thr)	αCH	3.58(d)
			βCH2	4.25(m)
			γCH3	1.33(d)
			COOH
8		alanine (Ala)	βCH3	1.48(d)
			αCH	3.78(q)
			COOH
9		2-aminoisobutyrate (2AB)	CH3	1.48(s)
10		acetate	CH3	1.92(s)
			COOH
11		5-aminopentanoate (5AP)	CH2	1.62(m)
			CH2	1.68(m)
			COOH-CH2	2.24(t)
			NH2-CH2	3.01(t)
12		methanol	CH3	3.36(s)
13		glycine (Gly)	CH2	3.56(s)
14		succinate (Succ)	CH2	2.41(s)
			COOH
15		trimethylamine (TMA)	3*CH3	2.88(s)
16		methionine (Met)	αCH	3.87(m)
			βCH2	2.19(m)
			γCH2	2.65(t)
			δCH3	2.14(s)
			COOH
17		glutamate (Glu)	βCH2	2.06(m)
			γCH2	2.34(m)
			αCH	3.76(t)
			α-COOH
			COOH
18		glutamine (Gln)	βCH2	2.13(m)
			γCH2	2.46(m)
			αCH	3.78(t)
			α-COOH
			COOH
19		aspartate (Asp)	βCH2	2.68(dd)
			βCH2’	2.81(dd)
			αCH	3.90(m)
			α-COOH
			COOH
20		asparagine (Asn)	βCH2	2.84(dd)
			βCH2 ‘	2.94(dd)
			αCH	4.00(dd)
			α-COOH
			COOH
21		malate	CH2	2.37 (dd)
			CH2’	2.67(dd)
			CH−OH	4.29(dd)
22		taurine (Tau)	CH2−S	3.27(t)
			CH2−N	3.43(t)
23		methylamine (MA)	CH3	2.60(s)
24		ethanol (Eth)	CH2	1.19(t)
			CH3	3.66(q)
25		uracil	CH	5.80(d)
			NH-CH	7.55(d)
26		fumarate (Fuma)	CH	6.52(s)
27		tyrosine (Tyr)	βCH2	3.06(dd)
			β'CH2	3.15(dd)
			αCH	3.94(dd)
			3 or 5CH	6.90(d)
			2 or 6CH	7.19(d)
			C(ring)
			C-OH(ring)
			COOH
28		phenylalanine (Phe)	βCH2	3.14(dd)
			β'CH2	3.29(dd)
			αCH	3.99(dd)
			2 or 6CH	7.33(m)
			4CH	7.38(m)
			3 or 5CH	7.43(m)
			C(ring)
			COOH
29		formate (Form)	CH	8.46(s)
30		hypoxanthine	8CH	8.19(s)
			2CH	8.21(s)
			CN
31		nicotinate	5CH	7.53(m)
			4CH	8.26(m)
			6CH	8.62(dd)
			2CH	8.94(dd)
32		tryptophan (Trp)	4CH	7.74(d)
			5CH	7.20(t)
			6CH	7.28(t)
			7CH	7.54(d)
33		α-glucose	1CH	5.24(d)
			2CH	3.54(dd)
			3CH	3.73(dd)
			4CH	3.42(dd)
			5CH	3.83(dd)
			6CH2	3.83(dd)
34		β–glucose	1CH	4.65(d)
			2CH	3.25(dd)
			3CH	3.50(dd)
			4CH	3.40(dd)
			5CH	3.47(dd)
			6CH	3.74(dd)
			6'CH	3.90(dd)
35		α-xylose	1CH	5.20(d)
			2CH	3.53(dd)
			3CH	3.67(dd)
			4CH	3.69(dd)
36		β-xylose	1CH	4.58(d)
			2CH	3.24(dd)
			3CH	3.45(dd)
			4CH	3.65(dd)
			5CH	3.94(d)
			1CH	5.26(d)
37		lysine (Lys)	αCH	3.77(t)
			βCH2	1.91(m)
			γCH2	1.48(m)
			δCH2	1.73(m)
			εCH2	3.03(t)
			COOH
38		choline	3*CH3	3.21(s)
39		3-hydroxyphenylpropionate (3-HPP)	CH2	2.47(t)
			CH2COOH	2.85(t)
			4CH	6.76(m)
			2CH	6.80(m)
			6CH	6.87(m)
			5CH	7.24(m)
40		Uridine Diphosphate Glucose (UDPG )	Glc-1CH	5.62(d)
			Glc-2CH	4.10(d)
41		histidine (His)	5-CH	7.06(s)
			2-CH	7.79(s)
42		dimethylamine (DMA)	2*CH3	2.73(s)
as, singlet; d, doublet; t, triplet; q, quartet; m, multiplet; dd, doublet of doublet.
Changed Metabolites in Feces	Single-WT 1	Single-WT 2	Single-WT 3	Single-WT 4	Single-WT 5	Single-WT 6	Single-WT 7	Single-WT 8	Single-WT 9	Single-WT 10	Co-WT 1	Co-WT 2	Co-WT 3	Co-WT 4	Co-WT 5	Co-WT 6	Co-WT 7	Co-WT 8	Co-WT 9	Co-WT 10	Single-Nlrp3-/- 1	Single-Nlrp3-/- 2	Single-Nlrp3-/- 3	Single-Nlrp3-/- 4	Single-Nlrp3-/- 5	Single-Nlrp3-/- 6	Single-Nlrp3-/- 7	Single-Nlrp3-/- 8	Single-Nlrp3-/- 9	Single-Nlrp3-/- 10
Acetate	914751	826212	583974	767184	594498	350058	348392	763444	449129	904736	978550	1.27559e+06	876897	1.06755e+06	628291	705465	898809	810186	946056	899667	589660	532939	1.17924e+06	513423	866566	623901	550827	1.0267e+06	552273	898177
Butyrate	155907	136802	130967	167132	104886	65729.8	80801.7	214632	108509	159631	288009	166976	195463	191472	173227	126828	105987	293471	252730	109521	137026	129536	177193	157266	258777	128521	117025	362193	128344	189670
Leucine	129639	157782	133964	184165	95556.3	43734.8	78112.7	114305	149898	141761	155641	120934	152998	182091	135570	184303	88371.3	139327	168507	129770	127581	190090	192847	176803	257559	169416	153001	363064	138675	163834
5-AP(aminopentanoate)	130674	146104	138265	173024	100964	53366.6	85315.4	133999	128447	152484	159100	146972	174890	157985	147371	170477	92664.7	179513	182491	159892	127788	162598	177712	154763	227526	173128	142424	304665	142846	180161
Glutamate	65037.4	67599.3	62392.3	85860.6	50237.3	24470.6	41223.4	116606	76363.2	78349.9	121713	54418.2	143978	89512.6	102430	82557.5	39491.6	91082.9	121140	75481	82539.6	87097.2	77493.1	82981.4	170176	96415.8	70079.4	204806	77820.6	130392
Valine	69858.4	86629.2	67380.8	103774	50500.5	23137.1	40866.5	67169.4	86187.1	78495.3	90908.2	62383.8	96089.3	108484	81143.5	102450	48787.1	77151.1	98425.8	69026.2	71297.5	106538	105508	96082.8	145316	95802.1	86025.8	186120	78171.8	93394.6
Alanine	63584.9	71947.5	64153.6	82455.7	43444.2	21954.9	36743.4	56070.9	58859.8	61733.8	91924.2	66333.9	75270.2	79729.9	64638.7	74103.8	44448.6	68944.6	77346.7	62801	57622.7	89737.5	109932	76347.2	100367	77977.7	65724.8	132781	64723.4	74288.9
Ethanol	58171.8	60062.4	62799.8	70557.1	45488.3	30767.3	38285.3	56306.5	46004.9	70310.7	63934.3	75442.4	67056	65008.8	60861.2	63975.1	44455	85252.7	74225.9	70736.8	54045.3	66004	81940.2	61014.6	79465.5	80693.2	62273	109746	62065.1	72339.3
Isoleucine	54706.8	67220.8	55085.3	82630	37875.3	17269.8	32082.6	52325.4	65415.1	59879.5	67852.9	49587	75635.8	81335.9	64417.9	82584.8	35603.2	61640.5	81926.9	54210	58147.9	80796.1	73122.7	73563.8	122015	76757.5	62086.3	160349	57829.1	75614.7
Methionine	48007.3	56357.8	49819.9	64492.7	38101.4	18620	30857.2	60625.8	52728.2	57649.3	70418.3	45712.2	74900.6	68998.1	60861.9	70170.1	33223.2	65600.2	77174.4	54823	51316.5	64842.4	62652.3	59279.5	105466	68447	52908.8	136395	54122.6	74228.6
Gly(glycine)	46889.5	50483.2	45416.3	50303.1	27848.8	14094.1	27833	35502	48615.3	38440.1	44514.5	32003.7	55247.7	63080.5	48819.5	47912	28724.4	51197	52065.4	49785.2	32706.3	56110.1	61220.5	35973.1	73039.7	50769.9	50357.3	71699.7	50545	51864.7
α-glucose	52774.9	50595.1	46304.5	45868.9	35983.2	17555.2	26119.9	31505.4	36146.9	38995.4	32977.8	46687.6	37664.3	59954.8	46937.9	44743.9	30354.1	69351.2	50828	70050.5	27427.5	50062.6	55239.4	34102.4	47427.9	43725.1	43845	35385.7	45284.8	44914.3
Tyrosine	26680.2	30448.7	28918.3	32904.1	20298.3	8730.66	17563.2	20949.6	30011.9	25869.5	27852.5	23814.1	36198.6	38032.2	27208.8	38878.8	19552.9	32549.3	36681.1	29104.4	28229.5	39382.2	42779.4	34409.9	61974	37219.6	33360.3	82357.5	33298.2	40452
Phenylalanine	23200	24643.8	23505.2	26242	18128.1	6243.24	13082.6	15828	26705.5	18729.8	24557.7	14304.2	23842.4	30412.4	20952.9	28572.4	13183.5	19274.9	24930.2	18097.4	19427.6	33916.7	33906.7	32483.1	46661.9	26031.5	24034.3	61751.3	23022.1	27015.3
Hypoxanthine	9244.55	10103.7	9113.59	13218.7	5591.24	2494.89	5485.39	14902.6	9234.33	11653.8	20006.5	8888.75	20963.2	10641.4	16536.9	11632.8	3398.68	15722.1	19020.2	11253.3	13190.6	8064.29	9390.65	14423.7	20270.7	14857	5642.28	23626.9	7194.77	19102.3
Formate	7379.4	5008.19	3526.62	2291.41	2604.21	2595.05	1829.78	1932.1	3883.17	2001.71	3387.45	7244.52	2819.17	6261.09	2554.53	2817.6	10354.4	3570.84	2373.84	10059.3	11426.3	13772.5	26299.4	4398.89	2949.45	7129.62	8084.18	2993.22	15929	2819.13
Trimethylamine	45253.5	24150.6	84878	8850.48	21799.1	19272.3	44974.4	15107.7	9723.02	8237.95	8981.59	7755.09	11875	9807.75	8498.85	8014.98	4951.22	8704.23	13177.4	8049.78	8200.74	10738.4	13052.6	55698.9	13804.2	11680.7	6565.9	20720.6	6773.77	14830.2
Allantoin	23313	5749.22	39538.3	1834.64	14878.6	9037.56	19713.4	1611.26	5825.55	2121.98	5158.99	1926.45	2381.77	2096.68	2887.41	1917.75	2562.41	3058.76	2692.42	2853.65	1662.35	7225.28	8126.21	20359.2	2802.28	2871.75	3391.88	2692.75	3597.13	2417.89
Dimethylamine	16769.5	7013.89	22224.9	5102.04	10292.3	6096.15	12703.8	6687.14	6407.45	5528.68	23484.9	4989.66	6776.67	5639.62	5789.49	5435.19	4081.56	6571.96	6052.25	6371.34	4241.29	6883.9	7325.58	16673.7	7531.7	6514.65	5053.13	10035.4	5240.96	6777.86
Uracil	11906.9	4606.6	14985.4	3467.31	8024.01	4024.17	7712.32	3577.91	4977.51	2865.28	9672.03	2816.34	4668.15	3614.46	4096.67	3252.57	2462.97	3652.34	3749.24	3244.19	2805.76	5550.16	7551.98	12265.1	5065.6	3998.2	3056.04	6151.52	3649.86	4527.55
