# Supplementary material for: Microbiota-derived acetate enhances host antiviral response via NLRP3
Source: Nat Commun. 2023 Feb 6;14:642. doi: 10.1038/s41467-023-36323-4 (PMC9901394; doi:10.1038/s41467-023-36323-4)
Supplement: Supplementary file 6 — Source Data [file 41467_2023_36323_MOESM6_ESM.xlsx]

## Sheet: Fig.1
Fig.1a
	Days	Single-WT												Co-WT																		Co-Nlrp3-/-
	0	100	100	100	100	100	100	100	100	100	100	100	100	100	100	100	100	100	100	100	100	100	100	100	100	100	100	100	100	100	100	100	100	100	100	100	100	100	100	100	100	100	100	100	100	100	100	100	100
	1
	2
	3	96.0352	87.069	90.8696	102.727	104.504	103.03	94.7137	89.5652	101.364	103.153	85.7759	101.732	98.6111	97.7579	102.326	102.083	99.5781	100	99.0991	100	99.1667	100.93	100.833	97.2222	96.4126	98.3122	98.6425	98.7179	97.7477	97.9167	97.5	90.7216	86.1386	86.8687	86.9565	82.9787	86.6995	84.4444	89.6739	84.6535	85.3535	85.5072	96	89.1753	81.383	82.7778	85.2217	88.0435
	4
	5	99.9383	93	94.087	84.2727	85.6036	83.7316	98.6167	92.7826	82.9091	84.2523	91.7069	82.4329	96.7593	87.8924	102.326	100.833	87.3418	100	95.9459	105.128	101.667	100.93	99.5833	95.3704	86.5471	86.0759	98.6425	103.846	94.5946	100.417	80	78.866	76.2376	75.7576	77.7778	73.9362	74.3842	75.5556	74.4565	75.2475	75.2525	76.3285	78.5	77.3196	72.3404	75.5556	72.9064	72.8261
	6
	7	88.9251	80.931	84.9565	84.2727	90.1081	88.0606	87.6035	83.6522	82.9091	88.7568	79.6379	86.7619	101.389	76.2332	103.256	90.8333	75.1055	100.453	81.5315	106.838	101.667	101.86	89.5833	100	75.1879	75.2397	99.095	105.556	80.1802	100.417	72	71.6495	68.8119	69.697	72.4638			68.8889		67.3267	68.1818	71.0145	70.5	70.1031		67.2222
	8
	9	83.6388	73.1724	79.7391	84.7273	86.5045	87.6277	82.3172	78.4348	83.3636	85.1532	71.8793	86.329	92.3148	83.5426	94.186	97.5	78.7764	98.19	85.6757	93.4188	94.1667	92.7907	96.25	90.9259	82.1973	77.5105	96.8326	92.1368	84.3243	94.9167
	10
	11	82.7577		81.4783	85.6364	84.2523	87.6277	81.4361	80.1739	84.2727	82.9009		86.329	100.926	89.6861	104.186	95	75.73	102.262	90.0901	100.427	100	102.791	93.75	99.537	88.3408	75.4641	100.905	99.1453	88.7387	98.75
	12
	13	80.9956		81.0435	86.5455	87.8559	88.4935	79.674	79.7391	85.1818	86.5045		87.1948	103.704	91.4798	106.046	97.0833	81.0127	100.905	94.1441	101.709	101.25	104.651	95.8333	102.315	90.1345	79.7468	99.5475	100.427	92.7928	100
	14	74.793		74.8696	90.1818	89.6577	88.0606	73.4714	73.8696	88.8182	88.3063		86.7619	106.481	96.4126	108.837	102.083	85.2321	101.81	98.6487	103.419	102.5	107.442	100.833	105.093	95.0673	83.9662	100.452	102.137	97.2973	101.25
		Single-WT	Co-WT	Co-Nlrp3-/-	Single-Nlrp3-/-
	9	1
	9	1
	14	1
	14	1
	14	1
	14	1
	14	0
	14	0
	14	0
	14	0
	14	0
	14	0
	14		0
	14		0
	14		0
	14		0
	14		0
	14		0
	14		0
	14		0
	14		0
	14		0
	14		0
	14		0
	14		0
	14		0
	14		0
	14		0
	14		0
	14		0
	5			1
	5			1
	5			1
	5			1
	5			1
	5			1
	7			1
	7			1
	7			1
	7			1
	7			1
	7			1
	7			1
	7			1
	7			1
	7			1
	7			1
	7			1
	5				1
	5				1
	7				1
	7				1
	7				1
	7				1
	7				1
	7				1
	7				1
	7				1
	7				1
	7				1
Fig.1b
	Days	Single-WT												Co-WT											Co-Nlrp3-/-											Single-Nlrp3-/-
	0	100	100	100	100	100	100	100	100	100	100	100	100	100	100	100	100	100	100	100	100	100	100	100	100	100	100	100	100	100	100	100	100	100	100	100	100	100	100	100	100	100	100	100
	1
	2	82.9596	89.0476	92.9245	88.2629	96.4143	94.6602	98.5849	84.7656	90.2062	93.1217	94.4724	92.5287	92.2727	91.8182	90.5579	89.0995	92.9936	92.2374	89.7561	94.6341	94.152	89.3048	95.1087	92.1569	90.6542	93.299	91.7073	92.9825	92.6471	88.2653	94.5545	91.4286	92.3077	94.1176	89.6714	91.9831	87.8378	88.7324	91.1392	86.9369	90.6103	92.827	88.7387
	3				die																														die
	4	73.5426	81.9048	83.4906		85.6574	88.3495	90.566	75.7812	86.5979	86.2434	87.9397	87.3563	83.6364	84.0909	84.1202	84.3602	87.2611	88.1279	80	86.8293	80.7018	84.492	84.7826	86.2745	83.1776	86.5979	82.439	84.7953	83.8235	82.6531	86.6337	84	83.9744		82.6291	86.9198	72.5225	81.6901	86.0759	71.6216	83.5681	87.7637	73.4234
	5																	die						die
	6		77.619	79.717		79.6813	84.9515	84.434	70.3125	87.1134	85.1852	87.9397	86.7816	80	79.0909	81.1159	83.4123		84.4749	72.6829	81.4634	79.5322	83.4225		81.8627	73.8318	82.9897	78.0488	84.7953	81.8627	78.0612	81.1881	78.8571	76.9231		84.507	87.3418		83.5681	86.4979		85.446	88.1857
	7		71.9048	76.4151		77.2908	83.4951	82.0755		86.5979	84.127	87.4372	86.2069	77.7273	76.8182	78.97	82.9384		83.105		78.5366	79.5322	81.8182		79.902		80.9278	76.5854	84.7953	80.8824	75.5102	78.2178	77.1429	die		85.9155	87.3418		84.9765	86.4979		86.8545	88.1857
	8			73.1132		75.6972	80.0971	79.717		83.5052	87.8307	86.9347	86.2069	75.9091	die	75.5365	81.5166		80.8219		76.5854	77.193	79.1444		77.9412		78.866	die	84.2105	77.451	72.9592	74.7525	75.4286			81.2207	86.9198		80.2817	86.0759		82.1596	87.7637
	9					75.502	die	75		82.4742	82.5397	82.4121	85.6322	75.4545		75.1073	79.6209		78.9954		75.6098	die	75.9358		die		die		die	73.5294			73.7143			die	84.3882		die	83.5443		die	85.2321
	10					die		die		die	82.5397	die	die	75		74.2489	76.7773		77.6256		74.6341		die														die			die			die
	11										die			73.6364			74.8815		die
		Single-WT	Co-WT	Co-Nlrp3-/-	Single-Nlrp3-/-
	3	1
	4	1
	6	1
	7	1
	8	1
	9	1
	10	1
	10	1
	10	1
	10	1
	10	1
	11	1
	5		1
	5		1
	6		1
	8		1
	9		1
	10		1
	10		1
	10		1
	11		1
	11		1
	11		1
	3			1
	6			1
	7			1
	8			1
	8			1
	8			1
	9			1
	9			1
	9			1
	9			1
	9			1
	4				1
	4				1
	4				1
	9				1
	9				1
	9				1
	10				1
	10				1
	10				1
Fig.1h
	#Angustibacter aerolatus KACC 15527
	GACGAACGCTGGCGGCGTGCTTAACACATGCAAGTCGAACGGTGAC-CTCGGAGCTTG-CTCCGGGC-GATCAGTGGCGAACGGGTGAGTAACACGTGAGTAACCTGCCCCTGGCTCTGGGATAACCTCGGGAAACCGAAGCTAATACCGGATACGACACAGACAGGCATCTGTACTGTGTGGAAAGTTTT-TCGGCTAGGGATGGAC-TCGCGGCC-TATCAGCTTGTTGGTGGGG-TAATGGCCTACCAAGGCGACGACGGGTAGCCGGCCTGAGAGGG-CGACCGGCCACACTGGGACTGAGACACGGCCCAGACTCCTACGGGAGGCAGCAGTGGGGAATATTGCGCAATGGGCGAAAGCCTGACGCAGCGACGCCGCGTGAGGGATGAAGGCCT…
	#Bifidobacterium animalis strain JCM 1190
	GATGAACGCTGGCGGCGTGCTTAACACATGCAAGTCGAACGGGATCCCTGGCGGCCTGGCTGCCGGGGTGAGAGTGGCGAACGGGTGAGTAATGCGTGACCAACCTGCCCTGTGCACCGGAATAGCTCCTGGAAACGGGTGGTAATACCGGATGCTCCGCCCCACCGCATGGTGGGGTGGGAAATGCTTTTTGCGGCATGGGATGGGG-TCGCGTCC-TATCAGCTTGTTGGCGGGG-TGATGGCCCACCAAGGCGTTGACGGGTAGCCGGCCTGAGAGGG-TGACCGGCCACATTGGGACTGAGATACGGCCCAGACTCCTACGGGAGGCAGCAGTGGGGAATATTGCACAATGGGCGCAAGCCTGATGCAGCGACGCCGCGTGCGGGATGGAGGCCT…
	#Bifidobacterium animalis subsp. lactis strain YIT 4121
	GATGAACGCTGGCGGCGTGCTTAACACATGCAAGTCGAACGGGATCCCTGGCAGCTTG-CTGTCGGGGTGAGAGTGGCGAACGGGTGAGTAATGCGTGACCAACCTGCCCTGTGCACCGGAATAGCTCCTGGAAACGGGTGGTAATACCGGATGCTCCGCTCCATCGCATGGTGGGGTGGGAAATGCTTTT-GCGGCATGGGATGGGG-TCGCGTCC-TATCAGCTTGTTGGCGGGG-TGATGGCCCACCAAGGCGTTGACGGGTAGCCGGCCTGAGAGGG-TGACCGGCCACATTGGGACTGAGATACGGCCCAGACTCCTACGGGAGGCAGCAGTGGGGAATATTGCACAATGGGCGCAAGCCTGATGCAGCGACGCCGCGTGCGGGATGGAGGCCT…
	#Bifidobacterium breve strain DSM 20213
	GATGAACGCTGGCGGCGTGCTTAACACATGCAAGTCGAACGGGATCCATCGGGCTTTG--CTTGGTGGTGAGAGTGGCGAACGGGTGAGTAATGCGTGACCGACCTGCCCCATGCACCGGAATAGCTCCTGGAAACGGGTGGTAATGCCGGATGCTCCATCACACCGCATGGTGTGTTGGGAAA-GCCTTT-GCGGCATGGGATGGGG-TCGCGTCC-TATCAGCTTGATGGCGGGG-TAACGGCCCACCATGGCTTCGACGGGTAGCCGGCCTGAGAGGG-CGACCGGCCACATTGGGACTGAGATACGGCCCAGACTCCTACGGGAGGCAGCAGTGGGGAATATTGCACAATGGGCGCAAGCCTGATGCAGCGACGCCGCGTGAGGGATGGAGGCCT…
	#Bifidobacterium gallicum strain P6
	GATGAACGCTGGCGGCGTGCTTAACACATGCAAGTCGAACGGGATCCGGCCGAGCTTGTCTTGGCTGGTGAGAGTGGCGAACGGGTGAGTAATGCGTGACCAACCTGCCTTGTGCACCGGAATAGCTCCTGGAAACGGGTGGTAATACCGGATGTTCCGCTCCATCGCATGGTGGTGTGGGGAATGCTTTT-GCGGCATGGGATGGGG-TCGCGTCC-TATCAGCTTGTTGGCGGGG-TGATGGCCCACCAAGGCTTTGACGGGTAGCCGGCCTGAGAGGG-TGACCGGCCACATTGGGACTGAGATACGGCCCAGACTCCTACGGGAGGCAGCAGTGGGGAATATTGCACAATGGGCGCAAGCCTGATGCAGCGACGCCGCGTGCGGGATGGAGGCCT…
	#Bifidobacterium gallinarum strain Ch206-5
	GATGAACGCTGGCGGCGTGCTTAACACATGCAAGTCGAACGGGATCCCTGGCGCTT-G--CGCCGGGGTGAGAGTGGCGAACGGGTGAGTAATGCGTGACCAACCTGCCCCATGCACCGGAATAGCTCCTGGAAACGGGTGGTAATGCCGGATGCTCCAGATGACCGCATGGGATTCTGGGAAA-GCTTTT-GCGGCATGGGATGGGG-TCGCGTCC-TATCAGCTTGTTGGTGGGG-TGATGGCCCACCAAGGCTTCGACGGGTAGCCGGCCTGAGAGGG-CGACCGGCCACATTGGGACTGAGATACGGCCCAGACTCCTACGGGAGGCAGCAGTGGGGAATATTGCGCAATGGGCGAAAGCCTGACGCAGCGACGCCGCGTGCGGGATGGAGGC-T…
	#Bifidobacterium pseudolongum strain PNC-2-9G
	GATGAACGCTGGCGGCGTGCTTAACACATGCAAGTCGAACGGGATCCCTGGCAGCTTG-CTGCCGGGGTGAGAGTGGCGAACGGGTGAGTAATGCGTGACCGACCTGCCCCATGCACCGGAATAGCTCCTGGAAACGGGTGGTAATGCCGGATGTTCCACATGAGCGCATGCGAGTGTGGGAAAGGCTTTT-GCGGCATGGGATGGGG-TCGCGTCC-TATCAGCTTGTTGGTGGGG-TAACGGCCTACCAAGGCGTTGACGGGTAGCCGGCCTGAGAGGG-CGACCGGCCACATTGGGACTGAGATACGGCCCAGACTCCTACGGGAGGCAGCAGTGGGGAATATTGCACAATGGGCGCAAGCCTGATGCAGCGACGCCGCGTGCGGGATGGAGGCCT…
	#Bifidobacterium pseudolongum subsp. globosum strain RU 224
	GATGAACGCTGGCGGCGTGCTTAACACATGCAAGTCGAACGGGATCCCTGGCAGCTTG-CTGCCGGGGTGAGAGTGGCGAACGGGTGAGTAATGCGTGACCGACCTGCCCCATGCACCGGAATAGCTCCTGGAAACGGGTGGTAATGCCGGATGTTCCACATGAGCGCATGCGAGTGTGGGAAAGGCTTTTTGCGGCATGGGATGGGG-TCGCGTCC-TATCAGCTTGTTGGTGGGG-TAACGGCCTACCAAGGCGTTGACGGGTAGCCGGCCTGAGAGGG-CGACCGGCCACATTGGGACTGAGATACGGCCCAGACTCCTACGGGAGGCAGCAGTGGGGAATATTGCACAATGGGCGCAAGCCTGATGCAGCGACGCCGCGTGCGGGATGGAGGCCT…
	#Bifidobacterium saeculare strain RA161
	GATGAACGCTGGCGGCGTGCTTAACACATGCAAGTCGAACGGGATCCCTGGCGCTT-G--CGCCGGGGTGAGAGTGGCGAACGGGTGAGTAATGCGTGACCAACCTGCCCCATGCACCGGAATAGCTCCTGGAAACGGGTGGTAATGCCGGATGCTCCAGATGACCGCATGGGATTCTGGGAAA-GCTTTT-GCGGCATGGGATGGGG-TCGCGTCC-TATCAGCTTGTTGGTGGGG-TGATGGCCCACCAAGGCTTCGACGGGTAGCCGGCCTGAGAGGG-CGACCGGCCACATTGGGACTGAGATACGGCCCAGACTCCTACGGGAGGCAGCAGTGGGGAATATTGCGCAATGGGCGAAAGCCTGACGCAGCGACGCCGCGTGCGGGATGGAGGCCT…
	#Cellulosimicrobium terreum DSM 18665
	GACGAACGCTGGCGGCGTGCTTTACACATGCAAGTCGAACGATGATGCCC--AGCTTG-CT--GGGTTGATTAGTGGCGAACGGGTGAGTAACACGTGAGTAACCTGCCCCTGACTTCGGGATAAGCGCTGGAAACGGCGTNTAATACCGGATACGAGCTTTCACCGCATGGTGGTTGT-TGGAAAG-TTTTTCGGTCAGGGATGGGC-TCGCGGCC-TATCAGCTTGTTGGTGGGG-TGATGGCCTACCAAGGCGACGACGGGTAGCCGGCCTGAGAGGG-CGACCGGCCACACTGGGACTGAGACACGGCCCAGACTCNTACGGGAGGCAGCAGTGGGGAATATTGCACAATGGGCGAAAGCCTGATGCAGCGACGCCGCGTGAGGGATGACGGCCT…
	#Citricoccus zhacaiensis DSM 23847
	GATGAACGCTGGCGGCGTGCTTAACACATGCAAGTCGAACGCTGAAGCTCC-AGCTTG-CTG-GGGTGGATGAGTGGCGAACGGGTGAGTAACACGTGAGTAACCTTCCCTTGACTCTGGGATAAGCCCGGGAAACTGGGTCTAATACCGGATACGACCTTCCATCGCATGGTGGGG-GGTGGAAAGATTTATCGGTCTTGGATGGAC-TCGCGGCC-TATCAGCTTGTTGGTGAGG-TAATGGCTCACCAAGGCGACGACGGGTAGCCGGCCTGAGAGGG-TGACCGGCCACACTGGGACTGAGACACGGCCCAGACTCCTACGGGAGGCAGCAGTGGGGAATATTGCACAATGGGCGCAAGCCTGATGCAGCGACGCCGCGTGAGGGATGACGGCCT…
	#Luteimicrobium xylanilyticum JCM 18090
	GACGAACGCTGGCGGCGTGCTTAACACATGCAAGTCGAACGGTGAAGCCC--AGCTTG-CT--GGGTGGATCAGTGGCGAACGGGTGAGTAACACGTGAGTAACCTGCCCCTGACTTTGGGATAACTCCGGGAAACCGGGGCTAATACCGGATATGAGCTCTTGCTGCATGGTGAGGGT-TGGAAAGATTTATCGGTTGGGGATGGGC-TCGCGGCC-TATCAGCTTGTTGGTGGGG-TGATGGCCTACCAAGGCGACGACGGGTAGCCGGCCTGAGAGGG-CGACCGGCCACACTGGGACTGAGACACGGCCCAGACTCCTACGGGAGGCAGCAGTGGGGAATATTGCACAATGGGCGCAAGCCTGATGCAGCGACGCCGCGTGAGGGATGACGGCCT…
	#Nesterenkonia lutea DSM 15666
	GATGAACGCTGGCGGCGTGCTTAACACATGCAAGTCGAACGATGAAGACCG-TGCTTG-CAC-GGTCGGATTAGTGGCGAACGGGTGAGTATCACGTGAGTAACCTTCCCTTGACTCTGGGATAAGCCCGGGAAACTGGGTCTAATACCGGATACGACCAGTCCTCGCATGGGGTGCTGGTGGAAAGATTTATCGGTCTTGGATGGAC-TCGCGGCC-TATCAGCTTGTTGGTGAGG-TAAAGGCTCACCAAGGCGATGACGGGTAGCCGGCCTGAGAGGG-TGACCGGCCACACTGGGACTGAGACACGGCCCAGACTCCTACGGGAGGCAGCAGTGGGGAATATTGCACAATGGGCGAAAGCCTGATGCAGCGACGCCGCGTGCGGGATGACGGCCT…
	#NjM1 16S rRNA gene copy 1
	GATGAACGCTGGCGGCGTGCTTAACACATGCAAGTCGAACGGGATCCCTGGCAGCTTG-CTGCCGGGGTGAGAGTGGCGAACGGGTGAGTAATGCGTGACCGACCTGCCCCATGCACCGGAATAGCTCCTGGAAACGGGTGGTAATGCCGGATGTTCCACATGAGCGCATGCGAGTGTGGGAAAGGCTTTTTGCGGCATGGGATGGGG-TCGCGTCC-TATCAGCTTGTTGGTGGGG-TAACGGCCTACCAAGGCGTTGACGGGTAGCCGGCCTGAGAGGG-CGACCGGCCACATTGGGACTGAGATACGGCCCAGACTCCTACGGGAGGCAGCAGTGGGGAATATTGCACAATGGGCGCAAGCCTGATGCAGCGACGCCGCGTGCGGGATGGAGGCCT…
	#NjM1 16S rRNA gene copy 2
	GATGAACGCTGGCGGCGTGCTTAACACATGCAAGTCGAACGGGATCCCTGGCAGCTTG-CTGCCGGGGTGAGAGTGGCGAACGGGTGAGTAATGCGTGACCGACCTGCCCCATGCACCGGAATAGCTCCTGGAAACGGGTGGTAATGCCGGATGTTCCACATGAGCGCATGCGAGTGTGGGAAAGGCTTTTTGCGGCATGGGATGGGG-TCGCGTCC-TATCAGCTTGTTGGTGGGG-TAACGGCCTACCAAGGCGTTGACGGGTAGCCGGCCTGAGAGGG-CGACCGGCCACATTGGGACTGAGATACGGCCCAGACTCCTACGGGAGGCAGCAGTGGGGAATATTGCACAATGGGCGCAAGCCTGATGCAGCGACGCCGCGTGCGGGATGGAGGCCT…
	#NjM1 16S rRNA gene copy 3
	GATGAACGCTGGCGGCGTGCTTAACACATGCAAGTCGAACGGGATCCCTGGCAGCTTG-CTGCCGGGGTGAGAGTGGCGAACGGGTGAGTAATGCGTGACCGACCTGCCCCATGCACCGGAATAGCTCCTGGAAACGGGTGGTAATGCCGGATGTTCCACATGAGCGCATGCGAGTGTGGGAAAGGCTTTTTGCGGCATGGGATGGGG-TCGCGTCC-TATCAGCTTGTTGGTGGGG-TAACGGCCTACCAAGGCGTTGACGGGTAGCCGGCCTGAGAGGG-CGACCGGCCACATTGGGACTGAGATACGGCCCAGACTCCTACGGGAGGCAGCAGTGGGGAATATTGCACAATGGGCGCAAGCCTGATGCAGCGACGCCGCGTGCGGGATGGAGGCCT…
	#NjM1 16S rRNA gene copy 4
	GATGAACGCTGGCGGCGTGCTTAACACATGCAAGTCGAACGGGATCCCTGGCAGCTTG-CTGCCGGGGTGAGAGTGGCGAACGGGTGAGTAATGCGTGACCGACCTGCCCCATGCACCGGAATAGCTCCTGGAAACGGGTGGTAATGCCGGATGTTCCACATGAGCGCATGCGAGTGTGGGAAAGGCTTTTTGCGGCATGGGATGGGG-TCGCGTCC-TATCAGCTTGTTGGTGGGG-TAACGGCCTACCAAGGCGTTGACGGGTAGCCGGCCTGAGAGGG-CGACCGGCCACATTGGGACTGAGATACGGCCCAGACTCCTACGGGAGGCAGCAGTGGGGAATATTGCACAATGGGCGCAAGCCTGATGCAGCGACGCCGCGTGCGGGATGGAGGCCT…
	#Oerskovia jenensis DSM 46000
	GACGAACGCTGGCGGCGTGCTTAACACATGCAAGTCGAACGGTGATGCCC--AGCTTG-CT--GGGCGGATCAGTGGCGAACGGGTGAGTAACACGTGAGTAACCTGCCCCAGACTCCGGGATAAGCCTTGGAAACGAGGTCTAATACTGGATACGAGACGCCCCTGCATGGGGAGTGTCTGGAAAGATTTATCGGTCTGGGATGGAC-TCGCGGCC-TATCAGCTTGTTGGTGGGG-TAATGGCCTACCAAGGCGACGACGGGTAGCCGGCCTGAGAGGG-CGACCGGCCACACTGGGACTGAGACACGGCCCAGACTCCTACGGGAGGCAGCAGTGGGGAATATTGCACAATGGGCGAAAGCCTGATGCAGCGACGCCGCGTGAGGGATGAAGGCCT…
	#Pseudactinotalea suaedae DSM 28005
	GACGAACGCTGGCGGCGTGCTTAAAACATGCAAGTCGAACGGTGACACTCCGAGCTTG-CTCGGAGTTGATCAGTGGCGAACGGGTGAGTAACACGTGAGTAACCTGCCCTGGACTCTGGAATAACCTCGGGAAACCGAAGCTAATACCGGATACGAGACGTACAGGCATCTGTAACGTCTGGAAAGATTTATCGGTCCAGGATGGAC-TCGCGGCC-TATCAGCTTGTTGGCGGGG-TAACGGCCCACCAAGGCGACGACGGGTAGCCGGCCTGAGAGGG-TGACCGGCCACACTGGGACTGAGACACGGCCCAGACTCCTACGGGAGGCAGCAGTTGGGAATATTGCACAATGGGCGCAAGCCTGATGCAGCGACGCCGCGTGAGGGATGACGGCCT…
	#Xylanibacterium ulmi JCM 18090
	GACGAACGCTGGCGGCGTGCTTAACACATGCAAGTCGAACGGTGAAGCCC------TT-CG--GGGTGGATCAGTGGCGAACGGGTGAGTAACACGTGAGCAACCTGCCCTCCACTTCGGGATAAGCCTTGGAAACGGGGTCTAATACCGGGTATGAGCGTCTGCCGCATGGTGGGCGT-TGGAAAG-TTTTTCGGTGGGGGATGGGC-TCGCGGCC-TATCAGCTTGTTGGTGGGG-TGATGGCCTACCAAGGCTTCGACGGGTAGCCGGCCTGAGAGGG-CGACCGGCCACACTGGGACTGAGACACGGCCCAGACTCCTACGGGAGGCAGCAGTGGGGAATATTGCACAATGGGCGAAAGCCTGATGCAGCGACGCCGCGTGAGGGATGACGGCCT…
[truncated: 12 more columns]

## Sheet: Fig.2
Fig.2d		mGAM			mGAM+B.pseudolongum NjM1
	Acetic acid	30.2685	25.2685	35.2685	201.821	191.821	211.821
	Propionic acid	0.642458	0.442458	0.842458	0.568051	0.368051	0.768051
	Isobutyric acid	0.0144955	0.00649553	0.0224955	-0.00755724	-0.0155572	0.000442756
	Butyric acid	0.109859	0.0798589	0.139859	0.115882	0.0858817	0.145882
	Isovaleric acid	0.0769905	0.0569905	0.0969905	0.0716725	0.0516725	0.0916725
	Valeric acid	0	-1e-05	1e-05	0	-1e-05	1e-05

## Sheet: Fig.3
Fig.3a		WT																								Nlrp3-/-
	Days	B. pseudolongum NjM1											Medium													B. pseudolongum NjM1										Medium
	0	100	100	100	100	100	100	100	100	100	100	100	100	100	100	100	100	100	100	100	100	100	100	100	100	100	100	100	100	100	100	100	100	100	100	100	100	100	100	100	100	100	100	100	100
	1	94.3878	93.2203	95.6731	96.8586	93.1034	96.0894	98.9796	92.0792	95.8974	94.7917	92.3469	95.5	95.7447	95.8333	95.5665	96.2766	96.0784	96.2366	98.4043	94.6341	94.1176	93.5961	94.4444	95.4315
	2	94.3878	95.4802	92.7885	94.7644	92.1182	95.5307	100	90.5941	92.3077	86.9792	87.7551	92	97.3404	94.7917	94.5813	95.7447	94.6078	93.5484	95.2128	93.1707	90.9091	89.6552	90	90.8629	96.4467	93.956	93.4783	94.6524	97.3822	96.3351	95.4315	92.3913	92.8571	93.5829	93.956	93.4783	97.2826	100.532	95.4023	99.4681	92.8571	96.1957	92.3913	94.2529
	3	93.3673	103.39	89.9038	90.0524	94.0887	96.648	99.4898	80.6931	88.2051	86.9792	84.1837	87	91.4894	89.0625	86.6995	88.8298	90.6863	87.6344	88.8298	86.8293	82.8877	84.2365	88.8889	84.7716
	4	82.6531	97.1751	86.0577	84.2932	90.6404	93.8547	96.9388	74.7525	86.6667	81.7708	82.1429	83	90.4255	81.7708	80.2956	86.7021	84.3137	80.6452	87.766	80	79.1444	76.3547	78.3333	79.6954	78.6802	78.5714	78.2609	79.6791	80.1047	79.0576	77.665	77.1739	77.4725	78.6096	79.1209	76.087	80.9783	90.4255	81.6092	89.3617	78.022	79.8913	75	80.4598
	5	77.551	94.9153	81.25	79.5812	88.1773	91.0615	91.8367	70.297	80	75.625	79.5918	79	83.5106	78.125	75.3695	79.7872	79.4118	77.957	86.1702	76.0976	73.262	72.4138	73.3333	75.1269
	6	73.4694	90.9605	76.9231	75.9162	81.2808	88.8268	87.2449		76.4103	71.3542	81.1224	75	80.3191	76.0417	71.9212	75.5319	76.4706	73.6559	82.9787	73.1707	70.5882	69.9507	71.1111	72.5888	68.0203	70.8791	72.2826	70.0535	74.3455	73.2984	67.0051	71.1957	69.7802	68.984	70.3297	65.2174	72.2826	79.2553	72.9885	78.1915	69.2308	71.1957	64.1304	71.8391
	7	70.4082	84.7458	73.5577	73.2984	76.8473	82.6816	83.6735		73.3333	68.75	80.102	73	76.5957	73.9583		72.8723	72.549	70.9677	78.1915	70.2439				69.5431
	8		77.9661	70.1923	70.6806	71.4286	82.1229	86.7347		70.2564		77.0408	70	73.4043	70.3125		70.2128	70.098		76.5957										69.1099	68.0628		64.1304			64.8352		die	71.8085	68.9655	70.7447				67.8161
	9		80.791				85.4749	92.3469		70.7692		77.551	70	74.4681						78.7234																			70.2128		69.1489
	10		83.6158				91.0615	95.9184		70.2564		75.5102	69	73.9362						84.0426
	11		88.7006				98.324	98.4694		73.3333		die	71	74.4681						88.8298
	12		93.2203				106.704	100.51		77.4359			74	76.0638						95.2128
	13		96.0452				107.821	99.4898		80.5128			77	79.7872						94.1489
	14		96.0452				106.145	101.02		83.5897			79	84.0426						99.4681
			WT				Nlrp3-/-
			B. pseudolongum NjM1	Medium			B. pseudolongum NjM1	Medium
		5	1			6	1
		6	1			6	1
		6	1			6	1
		7	1			6	1
		7	1			6	1
		7	1			6	1
		8	1			6	1
		11	1			6	1
		14	0			6	1
		14	0			6	1
		14	0			6		1
		5		1		6		1
		5		1		6		1
		5		1		6		1
		6		1		6		1
		6		1		6		1
		6		1		6		1
		6		1		6		1
		7		1		8		1
		7		1		8		1
		7		1
		7		1
		8		1
		14		0
Fig.3b		WT																				Nlrp3-/-
	Days	Medium										B. pseudolongum NjM1 Supernatant										Medium										B. pseudolongum NjM1 Supernata
	0	100	100	100	100	100	100	100	100	100	100	100	100	100	100	100	100	100	100	100	100	100	100	100	100	100	100	100	100	100	100	100	100	100	100	100	100	100	100	100	100	100	100
	1
	2	95.4023	97.3958	94.6237	98.3696	102.525	94.2529	93.5484	101.515	96.3542	97.2826	100	100	96.5174	96.8468	98.1132	98.8889	98.9189	95.9459	95.5224	97.1698	102.143	99.422	102.841	106.25	98.2558	97.093	98.2659	101.705	100.714	105	99.3865	95.3488	103.784	101.117	91.3043	105.357	102.703	98.1595	100	94.186	104.167	90.2174
	3
	4	93.1034	95.3125	91.3978	95.6522	90.9091	91.954	90.3226	89.899	94.2708	94.5652	93.5135	93.3333	103.483	84.6847	95.283	92.2222	92.4324	83.7838	102.488	94.3396	die	90.1734	86.3636	90.625	95.9302	94.7674	89.0173	85.2273	die	89.375	85.8896	94.186	91.8919	89.3855	86.413	97.0238	90.8108	84.6626	88.2682	93.0233	95.8333	85.3261
	5
	6	89.6552	76.5625	79.0323	83.1522	79.2929	88.5057	77.957	78.2828	75.5208	82.0652	81.6216	77.2222	85.5721	76.1261	79.717	76.1111	80.5405	75.2252	84.5771	78.7736		77.4566	74.4318	82.5	93.0233	91.8605	76.3006	73.2955		81.25	78.5276	87.2093	76.7568	78.2123	76.6304	84.5238	75.6757	77.3006	77.095	86.0465	83.3333	75.5435
	7
	8	91.3793	70.3125	72.5806	82.6087	74.2424	90.2299	71.5054	73.2323	69.2708	81.5217	78.3784	69.4444	76.6169	69.3694	75.4717	68.3333	77.2973	68.4685	75.6219	75.283		72.8324	72.1591	78.125	90.6977	89.5349	71.6763	71.0227		76.875	76.0736	79.6512	70.8108	72.067	72.8261	82.7381	69.7297	75.1466	70.9497	78.4884	81.5476	71.7391
	9	82.7586	69.2708	70.4301	73.913	76.7677	81.6092	69.3548	75.7576		72.8261	78.9189		78.607		80.1887		77.8378	67.1171	77.6119	79.2453		73.9884	69.8864	76.25	88.3721	87.2093	72.8324	68.75		75.15	71.1656	76.1628	70.8108	70.3911	69.0217	80.9524	69.7297	69.9387	69.2737	75	79.7619	67.9348
	10	78.1609		70.9677	70.6522	75.7576	77.0115		74.7475		69.5652	80.5405		85.0746		91.0377		79.4595	71.6216	84.0796	90.0943		71.0983		75	84.3023	83.1395	69.9422			75	69.9387	72.6744	69.7297	73.1844	die	80.9524		68.7117	72.067	71.5116	79.7619
	11	73.5632		69.8925	die	75.7576	72.4138		74.7475			83.7838		93.5323		95.7547		82.7027	74.3243	92.5373	94.8113		71.0983		73.75	80.814	79.6512				72.5		73.2558		78.2123		83.3333			77.095	72.093	82.1429
	12	die				76.7677	die		75.7576			88.6486		96.0199		98.1132		87.5676	79.7297	95.0249	97.1698		die		die	76.1628	75				die		die		80.4469		86.3095			79.3296	die	85.119
	13					79.798			78.7879			91.3514		98.5075		101.415		90.2703	85.1351	97.5124	100.472					die	die								84.3575		88.0952			83.2402		86.9048
	14					81.3131			80.303			96.2162		100		103.774		95.1351	89.1892	99.005	102.83														88.2682		91.0714			87.1508		89.881
			WT					Nlrp3-/-
			Medium	B. pseudolongum NjM1 Supernatant				Medium	B. pseudolongum NjM1 Supernatant
		8	1				4	1
		8	1				4	1
		8	1				6	1
		8	1				6	1
		8	1				8	1
		8	1				8	1
		9	1				11	1
		9	1				11	1
		11	1				13	1
		11	1				13	1
		8		1			8		1
		8		1			8		1
		8		1			8		1
		8		1			8		1
		14		0			8		1
		14		0			8		1
		14		0			9		1
		14		0			9		1
		14		0			10		1
		14		0			10		1
							14		0
							14		0
Fig.3c		WT																												Nlrp3-/-
	Days	PR8														SA+PR8														PR8										SA+PR8
	0	100	100	100	100	100	100	100	100	100	100	100	100	100	100	100	100	100	100	100	100	100	100	100	100	100	100	100	100	100	100	100	100	100	100	100	100	100	100	100	100	100	100	100	100	100	100	100	100
	1	96.9298	98.2684	98.6111	100	98.5366	95.4338	97.2093	99.1489	96.0526	97.6852	97.561	97.4026	94.5205	96.2791	98.6047	95.6522	92.8251	100.427	100	99.5745	97.6415	91.9283	97.6744	94.7826	99.5726	99.1031	96.6981	98.7234
	2	96.9298	100.866	99.0741	98.7234	100	100	100	97.8723	96.0526	98.1481	99.0244	100	99.0868	99.0698	100.465	93.0435	96.861	94.8718	100	102.553	99.5283	95.9641	99.5349	92.1739	94.0171	99.1031	98.5849	101.702	89.0805	100.606	95.2128	95.5307	98.8372	94.1489	87.931	99.3939	97.6744	94.4134	97.7273	100.552	98.2456	97.5904	97.0588	97.076	99.4475	95.8824	96.5909	96.3855
	3	95.614	98.7013	99.537	98.7234	101.463	103.196	98.1395	97.8723	94.7368	98.6111	100.488	97.8355	102.283	97.2093	98.6047	93.0435	95.9641	89.7436	101.794	101.277	99.0566	95.0673	97.6744	92.1739	88.8889	100.897	98.1132	100.426	88.5057	99.3939	97.3404	91.6201	94.7674	96.2766	87.3563	98.1818	93.6047	90.5028	96.5909	99.4475	97.6608	96.3855	97.0588	96.4912	98.3425	95.8824	95.4545	95.1807
	4	90.7895	97.8355	97.2222	97.8723	98.5366	101.826	94.8837	97.0213	89.9123	96.2963	97.561	96.9697	100.913	93.9535	94.8837	94.7826	96.861	90.5983	101.794	100.426	100	95.9641	93.9535	93.913	89.7436	100.897	99.0566	99.5745	87.931	91.5152	96.2766	89.3855	88.3721	95.2128	86.7816	90.303	87.2093	88.2682	93.75	95.0276	95.3216	88.5542	88.8235	94.152	93.9227	87.6471	92.6136	87.3494
	5	86.8421	96.1039	95.8333	92.766	93.6585	102.283	92.5581	91.9149	85.9649	94.9074	92.6829	95.2381	101.37	91.6279	87.4419	94.7826	94.6188	87.1795	100.897	99.5745	100.472	93.722	86.5116	93.913	86.3248	100	99.5283	98.7234	81.6092	87.2727	90.9574	83.7989	83.7209	89.8936	80.4598	86.0606	82.5581	82.6816	88.0682	91.1602	89.4737	81.9277	82.9412	88.3041	90.0552	81.7647	86.9318	80.7229
	6	81.1404	88.7446	89.3519	86.383	88.2927	99.0868	88.3721	85.5319	80.2632	88.4259	87.3171	87.8788	98.1735	87.4419	82.7907	95.6522	91.9283	84.6154	98.6547	97.0213	100	91.0314	81.8605	94.7826	83.7607	97.7578	99.0566	96.1702	77.0115	81.8182	86.7021	79.8883	77.907	85.6383	75.8621	80.6061	76.7442	78.7709	80.1136	84.5304	84.7953	77.7108	79.4118	83.6257	83.4254	78.2353	78.9773	76.506
	7	77.6316	83.5498	81.9444	81.7021	83.4146	89.9543	80.9302	80.8511	76.7544	81.0185	82.439	82.684	89.0411	80	80	92.6087	86.9955	77.3504	90.583	87.234	91.9811	86.0987	79.0698	91.7391	76.4957	89.6861	91.0377	86.383	75.2126	77.5758	81.9149	75.419	73.8372	80.8511	73.5632	76.3636	72.6744	74.3017	76.1364	80.1105	81.2865	75.3012	75.8824	80.117	79.0055	75.7059	75	75.0964
	8	74.1228	79.2208	81.4815	78.2979	81.9512	84.9315	78.1395	77.4468	73.2456	80.5556	80.9756	78.355	84.0183	77.2093	79.0698	95.6522	82.5112	75.2222	86.9955	86.383	86.7925	81.6143	78.1395	94.7826	71.3675	86.0987	85.8491	85.5319	70.6897	73.3333	77.1277	72.067	71.5116	76.0638	69.5402	72.1212	70.3488	70.9497	71.5909	75.6906	76.0234	71.6867	72.3529	75.0538	75.5856	71.1765	70.4545	70.4819
	9	71.0526	75.3247	85.1852	75.3191	87.8049	87.2146	77.6744	74.4681	70.1754	84.2593	86.8293	74.4589	86.3014	76.7442	81.8605	99.1304	80.2691	75.9316	90.583	92.766	91.5094	79.3722	80.9302	98.2609	73.0769	89.6861	90.566	91.9149	71.2644	72.7273	75	69.8324	70.3488	75.0362	70.1149	71.5152	69.186	68.7151	70.4545	75.0856	75.4386	69.8795	71.7647	74.269	73.4807	70.5882	69.3182	68.6747
	10	71.4912	74.8563	92.1296	74.4681	92.1951	94.5205	81.3953	73.617	70.614	91.2037	91.2195	76.1905	93.6073	80.4651	85.5814	100.435	80.7175	77.3504	95.5157	96.1702	97.6415	79.8206	84.6512	99.5652	76.4957	94.6188	96.6981	95.3191	70.6897	71.5152	74.4681		71.5116	73.4043	69.5402	70.303	70.3488		68.75	72.9282	74.269		69.4118	73.0994	71.8232	68.2353
	11																													die	69.697	74.4681		71.5116	73.4043		68.4848	70.3488			72.9282	76.0234			74.8538	71.8232
	12	77.6316	89.6104	101.852	80.8511	100	103.196	92.093	80	76.7544	100.926	99.0244	88.7446	102.283	91.1628	93.9535	105.652	89.2377	85.8974	102.242	101.277	102.83	88.3408	93.0233	104.783	85.0427	101.345	101.887	100.426			74.4681		71.5116	73.4043			70.3488			71.8232	78.3626			77.193	70.7182
	13																															73.9362		69.186	72.8723			68.0233			71.2707	81.2865			80.117	70.1657
	14	86.4035	97.8355	107.87	90.2128	103.902	108.219	96.7442	89.3617	85.5263	106.944	102.927	96.9697	107.306	95.814	98.1395	106.087	97.7578	91.8803	104.933	104.681	105.66	96.861	97.2093	105.217	91.0256	104.036	104.717	103.83			76.5957			75.5319						70.7182	84.2105			83.0409	69.6133
			WT					Nlrp3-/-
			PR8	SA+PR8				PR8	SA+PR8
		8	1				7	1
		8	1				7	1
		9	1				7	1
		9	1				7	1
		10	1				8	1
		10	1				8	1
		14	0				8	1
		14	0				8	1
		14	0				10	1
		14	0				10	1
		14	0				8		1
		14	0				8		1
		14	0				8		1
		14	0				8		1
		8		1			8		1
		14		0			8		1
		14		0			9		1
		14		0			9		1
		14		0			10		1
		14		0			10		1
		14		0
		14		0
		14		0
		14		0
		14		0
		14		0
		14		0
		14		0
Fig.3d		WT																Nlrp3-/-
	Days	HAMS								HAMSA								HAMS								HAMSA
	0	100	100	100	100	100	100	100	100	100	100	100	100	100	100	100	100	100	100	100	100	100	100	100	100	100	100	100	100	100	100	100	100
	1	99.1903	98.7805	99.5327	98.75	98.5981	98.3806	97.9675	97.9167	98.8506	98.9011	98.7069	98.2379	97.8448	98.0843	98.1685	97.3568	96.875	100	98.7448	99.5215	97.9079	99.0385	95.9821	98.5646	97.417	99.2126	99.5781	96.9697	98.7342	96.679	96.1039	98.4252
	2	99.1903	98.374	102.804	101.25	101.869	98.3806	97.561	100.417	99.2337	100.366	99.1379	96.9163	98.2759	98.4674	99.6337	96.0352	97.3214	100.481	98.7448	102.871	97.9079	99.5192	96.4286	101.914	98.524	100.394	100.844	97.4026	100	97.786	96.5368	99.6063
	3	100.405	99.187	102.336	102.5	101.402	99.5951	98.374	101.667	100	100.366	99.569	99.5595	98.7069	99.2337	99.6337	98.6784	98.6607	100	99.5816	101.914	98.7448	99.0385	97.7679	100.957	98.893	100.787	102.532	97.4026	101.688	98.155	96.5368	100
	4	98.7854	97.9675	101.869	102.917	100.935	97.9757	97.1545	102.083	98.8506	101.465	102.586	94.7137	101.724	98.0843	100.733	93.8326	98.6607	96.1538	99.5816	101.435	98.7448	95.1923	97.7679	100.478	97.417	96.8504	103.376	95.671	102.532	96.679	94.8052	96.063
	5	99.5951	100	100.935	105	100	98.7854	99.187	104.167	99.6169	101.832	102.155	99.5595	101.293	98.8506	101.099	98.6784	97.7679	91.8269	97.0711	95.6938	96.2343	90.8654	96.875	94.7368	94.8339	90.9449	97.8903	88.7446	97.0464	94.0959	87.8788	90.1575
	6	98.7854	100.407	93.4579	103.333	92.5234	97.9757	99.5935	102.5	99.2337	102.93	100	99.5595	99.1379	98.4674	102.198	98.6784	93.75	85.0962	89.9582	93.7799	89.1213	84.1346	92.8571	92.823	89.2989	86.2205	91.5612	82.2511	90.7173	88.5609	81.3853	85.4331
	7	89.8785	99.187	85.9813	94.5833	85.0467	89.0688	98.374	93.75	94.2529	102.93	94.3966	98.2379	93.5345	93.4866	102.198	97.3568	87.5	80.2885	84.1004	87.0813	83.2636	79.3269	86.6071	86.1244	84.8708	82.2835	85.2321	77.9221	84.3882	84.1328	77.0563	81.4961
	8	82.1862	100.407	80.3738	90.8333	79.4393	81.3765	99.5935	90	88.5057	104.029	89.6552	93.8326	88.7931	87.7395	103.297	92.9515	81.25	76.4423	80.3347	81.3397	79.4979	75.4808	80.3571	80.3828	80.4428	78.7402	80.1688	74.4589	79.3249	79.7048	73.5931	77.9528
	9	83.8057	103.659	77.1028	85.8333	76.1682	82.996	102.846	85	84.2912	108.425	94.3966	96.4758	93.5345	83.5249	107.692	95.5947	77.2321	74.5192	77.4059	78.4689	76.569	73.5577	76.3393	77.512	77.1218	76.378	76.7932	71.4286	75.9494	76.3838	die	75.5906
	10	85.0202	103.252	73.3645	82.9167	72.4299	84.2105	102.439	82.0833	81.6092	106.96	99.1379	100	98.2759	80.8429	106.227	99.1189	75.4464	72.5962	74.477	77.0335	73.6402	71.6346	75.5536	76.0766	75.2768	73.622	72.9958	die	72.1519	75.1387		72.8346
	11	89.0688	102.439	70.0935	81.6667	69.1589	88.2591	101.626	80.8333	83.1418	108.425	100.862	100.441	100	82.3755	107.692	99.5595	75	72.1154	die	79.4258	die	71.1538	75.1071	78.4689	74.1697	71.6535	70.0422		69.1983	73.4317		70.8661
	12	92.7126	103.659	69.1589	85.8333		91.9028	102.846	85	86.59	108.059	98.7069	98.6784	97.8448	85.8238	107.326	97.7974	74.5536	71.6346		82.2967		70.6731	73.6607	81.3397	74.5387	71.6535	68.3544			73.8007		70.8661
	13	95.9514	103.659		90.4167		95.1417	102.846	89.5833	90.4215	110.623	100.862	100.881	100	89.6552	109.89	100	75.4464	71.6346		88.5167		70.6731	74.5536	87.5598	76.3838	72.0472				75.6458		71.2598
	14	97.166	104.878		95		96.3563	104.065	94.1667	92.3372	112.454	104.31	101.762	103.448	91.5709	111.722	100.881	74.5536	69.7115		92.3445		68.75	73.6607	91.3876	76.0148	70.8661				75.2768		70.0787
			WT					Nlrp3-/-
			HAMS	HAMSA				HAMS	HAMSA
		10	1				9	1
		10	1				9	1
		14	0				10	1
		14	0				10	1
		14	0				12	1
		14	0				12	1
		14	0				14	0
		14	0				14	0
		14		0			8		1
		14		0			8		1
		14		0			10		1
		14		0			10		1
		14		0			10		1
		14		0			10		1
		14		0			11		1
		14		0			11		1
Fig.3e
		PR8					SA+PR8
	WT	2.5	2	3	3	3.5	1	0	1	2	1.5
	Nlrp3-/-	3	4	3.5	4	4	3	4.5	4	3.5	5
Fig.3f
		PR8					SA+PR8
	WT	177256	96602.3	170315	311442		114150	61864.7	92572.3	48181.1	109766
	Nlrp3-/-	163546	278178	596954	134171	286858	454952	257945	230048	290275	154837
		PR8					SA+PR8
	WT	0.010898	0.023599	0.02	0.019676		0.044363	0.020974	0.0368	0.027854	0.036807
	Nlrp3-/-	0.015213	0.026146	0.04082	0.007881		0.022475	0.011654	0.022417	0.009502	0.030618

## Sheet: Fig.4
Fig.4a
	Days	Ifnar1-/- PR8								Ifnar1-/- SA+PR8
	0	100	100	100	100	100	100	100	100	100	100	100	100	100	100	100	100	100	100
	1
	2	95.1542	103.846	96.6387	94.5652	95.7983	102.991	94.2731	93.4783	98.1982	91.5929	101.327	96.1326	96.9072	95.0276	97.2973	90.708	95.8763	100.442
	3	92.0705	100.427	98.7395	92.3913	97.8992	99.5726	91.1894	91.3043	92.7928	88.0531	96.0177	93.3702	92.268	92.2652	91.8919	87.1681	91.2371	95.1327
	4	85.4626	89.3162	90.3361	87.5	89.4958	88.4615	84.5815	86.413	83.7838	80.9735	84.0708	81.768	83.5052	80.663	82.8829	80.0885	82.4742	83.1858
	5	82.3789	84.188	86.9748	85.3261	86.1345	83.3333	81.4978	84.2391	80.1802	80.531	81.8584	74.5856	78.866	73.4807	79.2793	79.646	77.8351	80.9735
	6	82.3789	79.9145	83.1933	84.2391	82.3529	79.0598	81.4978	83.1522	77.027	81.8584	77.8761	73.4807	77.3196	72.3757	76.1261	80.9735	76.2887	76.9912
	7	81.0573	76.4957	78.9916	82.0652	78.1513	75.641	80.1762	80.9783	73.8739	77.8761	die	74.0331	74.2268	72.9282	72.973	76.9912	73.1959	die
	8	77.9736	73.5043	75.2101	78.8043	75.3697	72.6496	77.0925	77.7174	72.5225	79.646		71.8232	74.2268	70.7182	71.6216	78.7611	73.1959
	9	77.0925	72.2222	74.3697	77.7174	74.5294	71.3675	76.2115	76.6304	71.6216	81.4159		70.1657	71.6495	69.0608	70.7207	80.531	70.6186
	10	75.3304	70.5128	71.4286	75.5435	70.5882	69.6581	75.0493	75.1565	71.6216	76.9912		69.0608	71.134		70.7207	76.1062	70.1031
	11	74.8899	67.9487	69.3277	die	68.4874		74.0088	die	69.8198	74.7788			67.5258		68.9189	73.8938	66.4948
	12	74.0088						73.1278			die						die
	13	71.3656						70.4846
	14	68.7225						67.8414
			Ifnar1-/-
			PR8	SA+PR8
		8	1
		8	1
		9	1
		9	1
		11	1
		11	1
		11	1
		11	1
		5		1
		5		1
		7		1
		7		1
		7		1
		7		1
		7		1
		7		1
		11		1
		11		1
Fig.4b
		PR8				SA+PR8
	Ifnar1-/-	5	5	4.5	4	4.5	4.5	5	4
Fig.4c
		PR8						SA+PR8
	Ifnar1-/-	22.3144	20.1581	31.7944	7.2956	9.1804	21.1786	17.7573	27.1388	24.3327	21.266	33.5583	26.2377
Fig.4d
	Days	WT Clodronate + PR8												WT SA Clodronate + PR8
	0	100	100	100	100	100	100	100	100	100	100	100	100	100	100	100	100	100	100	100	100	100	100	100	100	100	100
	1	96.9565	97.8632	100.481	97.1698	98.4674	96.9697	96.2264	96.087	97.7011	97.0085	96.1039	99.5192	99.061	100	95.0673	97.1963	93.133	97.551	97.5	92.2747	96.2617	98.1221	99.0909	96.6667	94.1704	96.7347
	2	98.6957	100.855	102.885	98.5849	97.7011	95.671	97.6415	97.8261	96.9349	100	94.8052	101.923	99.061	97.7273	93.722	94.8598	93.133	97.551	97.9167	92.2747	93.9252	98.1221	96.8182	97.0833	92.8251	96.7347
	3	99.5652	102.137	104.327	91.9811	98.4674	96.1039	91.0377	98.6957	97.7011	101.282	95.2381	103.365	99.061	97.7273	92.3767	93.9252	95.279	99.5918	101.25	94.4206	92.9907	98.1221	96.8182	100.417	91.4798	98.7755
	4	90.4348	87.1795	97.1154	89.6226	90.0383	92.6407	88.6792	89.5652	89.272	86.3248	91.7749	96.1538	89.6714	85	92.3767	92.0561	91.8455	88.5714	95.8333	90.9871	91.1215	88.7324	84.0909	95	91.4798	87.7551
	5	84.7826	81.6239	89.4231	83.9623	82.3755	90.0433	83.0189	83.913	81.6092	80.7692	89.1775	88.4615	83.5681	82.7273	82.5112	88.785	84.1202	83.2653	88.75	83.2618	87.8505	82.6291	81.8182	87.9167	81.6143	82.449
	6	80.8696	76.4957	83.6538	80.1887	78.9272	84.4156	79.2453	80	78.1609	75.641	83.5498	82.6923	78.8732	77.2727	77.5785	85.514	78.97	78.3673	83.3333	78.1116	84.5794	77.9343	76.3636	82.5	76.6816	77.551
	7	77.3913	74.359	79.8077	76.8868	77.3946	84.8485	75.9434	76.5217	76.6284	73.5043	83.9827	78.8462	75.5869	74.0909	73.5426	83.1776	74.6781	75.9184	79.5833	73.8197	82.243	75.2479	73.1818	78.75	72.6457	75.102
	8	74.7826	71.7949	77.4038	75.4717	74.7126	81.8182	75.283	73.913	73.9464	70.9402	80.9524	76.4423	73.7089	70.9091	71.3004	80.8411	71.6738	73.4694	76.25	70.8155	79.9065	72.77	70	75.4167	70.4036	72.6531
	9	72.6087	71.7949	74.5192	74.9825	73.5632	die	74.0566	71.7391	72.7969	70.9402	die	73.5577	71.831	die	69.5067	78.5047	70.3863	71.4286	75	69.5279	77.5701	70.892	die	75.1667	68.6099	70.6122
	10	71.7391	70.5128	74.5192	die	69.7318		die	70.8696	68.9655	69.6581		73.5577	die		die	76.6355	69.0987	die	72.5	68.2403	75.7009	die		71.6667	die	die
	11	73.913	71.3675	74.5192		die			73.0435	die	70.5128		73.5577				die	72.103		71.25	71.2446	die			70.4167
	12	72.6087	70.5128	75.4808					71.7391		69.6581		74.5192					70.8155		die	69.9571				die
	13	71.3043	die	74.0385					70.4348		die		73.0769					die			die
	14	die		die					die				die
			WT Clodronate + PR8	WT SA Clodronate + PR8
		7	1
		7	1
		8	1
		8	1
		8	1
		8	1
		9	1
		9	1
		9	1
		9	1
		9	1
		9	1
		7		1
		7		1
		7		1
		7		1
		7		1
		7		1
		8		1
		8		1
		8		1
		8		1
		10		1
		10		1
		11		1
		11		1

## Sheet: Fig.5
Fig.5b
		Medium		SA 250 uM
	Mock	0.0109	0.00192717	0.00288	0.00318758
	PR8	3.6834	4.25196	1.6985	1.64868
Fig.5c
		Medium		SA 250 uM
	Mock	0	0	0	0
	PR8	6.156	6.012	4.864	4.172
Fig.5d		Ifna1						Ifnb1
		PR8		SA+PR8				PR8		SA+PR8
	3	0.001493	0.001378	0.001407	0.001352		3	9.43e-05	9.12e-05	9.64e-05	0.000112
	6	0.001827	0.001855	0.002416	0.002253		6	0.000133	0.000126	0.000169	0.000188
	24	0.000888	0.000878	0.001433	0.001416		24	6.16e-05	7.31e-05	9.89e-05	0.000112
Fig.5e
		Poly I:C		SA+PolyI:C
	WT	48.1835	51.7661	113.699	117.281
		Poly I:C		SA+PolyI:C
	WT	140.98	141.647	181.531	182.198
Fig.5f
Fig.5g
		Medium		SA		Poly I:C		SA+PolyI:C
	WT	-1.73818	1.77412	-0.9811	2.5312	47.2387	50.751	111.469	114.981
	Irf3-/-	-4.01219	-0.49989	-3.25372	0.258578	-0.9811	2.5312	-4.77111	-1.25881
		Medium		SA		Poly I:C		SA+PolyI:C
	WT	2.00829	2.66169	1.77479	2.42819	138.216	138.869	177.972	178.625
	Irf3-/-	0.122261	0.775661	3.77362	4.42702	11.8964	12.5498	10.6051	11.2584
Fig.5h
Fig.5i
Fig.5j
		Poly I:C		SA + Poly I:C
	WT	134.863	133.944	278.86	272.7
	Mavs-/-	63.7713	63.4029	50.9227	50.5284
Fig.5k
Fig.5l
	Days	Mavs-/- PR8												Mavs-/- SA+PR8
	0	100	100	100	100	100	100	100	100	100	100	100	100	100	100	100	100	100	100	100	100	100	100	100	100	100
	1
	2	100.971	100.498	91.3265	97.8142	99.5349	99.5575	100.943	101.053	98.5507	99.0244	102.392	102.791	100	99	99.4652	97.9058	103.077	96.1207	99.005	99.0826	101.747	100.837	97.6077	103.243	100.503
	3	99.5146	96.0199	84.6939	98.3607	98.6047	96.4602	96.2264	98.9474	98.913	100	98.0861	103.721	95.8824	96	97.3262	94.2408	96.4103	93.9655	93.5323	98.1651	102.183	102.51	96.6507	104.324	100.503
	4	101.456	91.0448	82.1429	103.279	98.6047	97.3451	98.5849	96.8421	101.087	100	93.7799	100.93	95.8824	89.5	98.3957	95.8115	95.3846	97.8448	96.5174	100.917	101.31	102.092	94.2584	100.541	96.9849
	5	103.883	88.5572	80.102	103.825	97.2093	102.212	100	93.6842	101.087	93.1707	86.6029	100	93.5294	85.5	99.4652	93.1937	89.2308	98.7069	96.0199	96.789	100	97.0711	92.823	91.8919	93.4673
	6	106.796	83.0846	76.0204	104.918	98.6047	98.6726	99.0566	85.9649	101.087	88.7805	81.3397	94.4186	86.4706	79	96.2567	91.0995	82.0513	96.9828	94.0299	95.8716	98.2533	91.2134	92.823	87.5676	91.9598
	7	101.942	76.1194	70.9184	102.186	97.6744	90.2655	92.4528	80.7018	97.8261	82.439	77.9904	89.3023	81.7647	74.5	87.7005	85.8639	76.9231	90.9483	86.0697	91.7431	94.3231	87.0293	85.6459	83.7838	85.9296
	8	101.456	72.6368	66.8367	104.372	93.9535	84.0708	84.434	76.4912	94.9275	77.0732	73.6842	82.3256	78.2353	72	83.4225	82.199	74.8718	83.1897	82.5871	84.8624	86.4629	81.59	78.4689	78.9189	79.8995
	9	104.854	69.6517		104.372	88.8372	78.7611	83.9623	74.7368	95.6522	74.1463	70.8134	78.6047	74.7059	72	78.0749	75.9162	70.7692	78.0172	77.6119	83.4862	86.0262	78.2427	75.5981	76.2162	76.3819
	10	107.282	68.6567		101.639	89.7674	76.1062	85.8491	76.1404	98.1884	72.1951	68.4211	74.8837	74.7059	77	81.8182	82.7225	74.359	84.0517	74.1244	89.9083	89.9563	74.477	73.6842	71.8919	71.8593
	11	108.252	71.1443		104.918	93.9535	81.4159	91.9811	83.1579	100.362	72.6829		72.093	83.5294	81.5	86.0963	84.2932	76.4103	90.5172	79.1045	94.4954	94.3231	71.9665	77.9904	71.8919	70.8543
	12	105.34	74.1294		106.557	97.6744	88.0531	96.2264	86.6667	100.725	74.1463		69.7674	89.4118	88	89.8396	95.288	78.4615	93.1034	85.0746	95.4128	96.9432	73.2218	80.8612	71.8919	71.8593
	13	105.34	79.602		108.197	100	95.1327	96.2264	90.5263	100.725	76.0976		70.2326	93.5294	95	97.3262	99.4764	81.0256	96.5517	90.5473	101.835	97.8166	77.8243	88.0383	70.8108	75.3769
			Mavs-/-
			PR8	SA+PR8
		7	1
		8	1
		8	1
		8	1
		9	1
		9	1
		10	1
		14	0
		14	0
		14	0
		14	0
		14	0
		7		1
		8		1
		9		1
		10		1
		10		1
		10		1
		10		1
		10		1
		14		0
		14		0
		14		0
		14		0
		14		0

## Sheet: Fig.6
Fig.6a
		PR8					SA+PR8
	WT	68490.6	79762.5	32801.5	59010.3	110064	51077	25655.6	26209.7	31844
Fig.6b
		PR8				SA+PR8
	WT	160.461	59.6101	89.7876	60.6503	774.605	595.118	459.728	157.842	157.669
		PR8				SA+PR8
	WT	6.30535	3.63593	6.63671	8.52645	29.1617	11.994	14.853	17.6013
Fig.6c
		PR8				SA+PR8
	CD11b+F4/80+ Macrophages	7193	3542	5902	6579	10675	8624	7140	8531	8252
Fig.6d
	Medium		DMSO		4-CTMB(10uM)		DMSO+polyI:C		4-CMTB(5uM)+polyI:C		4-CMTB(10uM)+polyI:C		4-CMTB(20uM)+polyI:C		4-CMTB(30uM)+polyI:C
	1.08903		-1.0524		-2.58726	-1.31034	206.986	295.043	721.483	554.726	1187.07	1238.91	2143.51	2230.96	1782.71	1855.58
Fig.6e
		polyI:C		SA+polyI:C
	WT	193.901	165.996	283.649	285.989
	Gpr43-/-	208.059	194.19	241.155	238.407
		WT	Gpr43-/-
		0.282034	0
		0.547525	0
		0.247259	0
Fig.6f
Fig.6g

## Sheet: Fig.7
Fig.7a
		WT					Nlrp3-/-
	SA + PR8	0.05744	0.05032	0.032871	0.048328		0.027269	0.013538	0.028703	0.01121
Fig.7b
		WT					Nlrp3-/-
	SA + PR8	114150	61864.7	92572.3	48181.1	109766	454952	257945	230048	290275	154837
Fig.7c
	Days	WT SA+PR8										Nlrp3-/- SA+PR8
	0	100	100	100	100	100	100	100	100	100	100	100	100	100	100	100	100	100	100	100	100	100	100
	1	101.282	99.5349	96.5217	100.426	100.897	98.2979	97.2093	99.1453	94.3478	98.6547	102.703	98.6607	101.255	101.402	100.45	100.926	99.0654	96.4286	98.1982	99.1632	98.6111	100.45
	2	95.7265	101.395	93.913	103.404	100.897	101.277	99.0698	93.5897	91.7391	98.6547	101.351	100.446	100	101.402	99.5495	102.315	99.0654	98.2143	97.2973	97.9079	100	99.0991
	3	90.5983	99.5349	93.913	102.128	102.691	100	97.2093	88.4615	91.7391	100.448	99.0991	98.2143	99.1632	96.2617	97.7477	96.2963	93.9252	95.9821	95.4955	97.0711	93.9815	96.8468
	4	91.453	95.814	95.6522	101.277	102.691	99.1489	93.4884	89.3162	93.4783	100.448	95.9459	95.5357	97.4895	94.8598	95.4955	93.0556	92.5234	93.3036	93.2432	95.3975	90.7407	93.6937
	5	88.0342	88.3721	95.6522	100.426	101.794	98.2979	86.0465	85.8974	93.4783	99.5516	95.045	89.2857	96.6527	88.785	90.991	88.8889	86.4486	87.0536	88.7387	94.5607	86.5741	92.7928
	6	85.4701	83.7209	96.5217	97.8723	99.5516	95.7447	81.3953	83.3333	94.3478	97.3094	89.1892	86.6071	92.4686	83.1776	86.4865	83.7963	80.8411	84.375	84.2342	90.3766	81.4815	86.9369
	7	78.2051	80.9302	93.4783	88.0851	91.4798	85.9574	78.6047	76.0684	91.3043	89.2377	82.4324	81.6964	85.7741	78.972	81.0811	79.6296	76.6355	79.4643	78.8288	83.682	77.3148	80.1802
	8	73.0769	80	96.5217	87.234	87.8924	85.1064	77.6744	70.9402	94.3478	85.6502	79.2793	79.0179	81.1715	76.1682	77.027	77.3148	73.8318	76.7857	74.7748	79.0795	75	77.027
	9	74.7863	82.7907	100	93.617	91.4798	91.4894	80.4651	72.6496	97.8261	89.2377	77.4775	78.125	80.3347	73.3645	74.3243	74.537	71.028	75.8929	72.0721	78.2427	72.2222	75.2252
	10	78.2051	86.5116	101.304	97.0213	96.4126	94.8936	84.186	76.0684	99.1304	94.1704	80.1802	82.1429	82.0084	72.8972	75.6757	73.1481	70.5607	79.9107	73.4234	79.9163	70.8333	77.9279
	11
	12	86.7521	94.8837	106.522	102.128	103.139	100	92.5581	84.6154	104.348	100.897	84.2342	88.3929	89.9582	74.2991	74.7748	70.3704	71.9626	86.1607	72.5225	87.8661	68.0556	81.982
	13
	14	92.735	99.0698	106.957	105.532	105.83	103.404	96.7442	90.5983	104.783	103.587	92.3423	95.0893	94.9791	77.5701	79.2793	67.5926	75.2336	92.8571	77.027	92.887		90.0901
Fig.7d
		Medium		SA		Lipo2000		SA+Lipo2000		Poly I:C		SA+Poly I:C
	WT	3.06509	-4.93491	16.57	8.5695	16.57	8.5695	12.0762	4.07616	361.188	353.188	601.803	593.803
	Nlrp3-/-	-12.7825	-20.7825	18.813	10.8131	12.076	4.07616	14.3238	6.32385	218.59	210.59	326.526	318.526
Fig.7e
Fig.7f
Fig.7h
Fig.7j
Fig.7k

## Sheet: Supplementary Fig 1
S1c
		OD600
	0	0.00563333	0.0142	0.0187
	2	0.0106667	0.0206333	0.0278333
	4	0.0764333	0.0837667	0.1526
	6	0.269967	0.257267	0.4147
	8	0.3658	0.346933	0.541467
	10	0.313833	0.3776	0.553233
	12	0.2894	0.3726	0.5413

## Sheet: Supplementary Fig 2
S2d
		Single-WT						Co-WT			Co-Nlrp3-/-			Single-Nlrp3-/-
	Acetic acid	29.11	34.7	28.96	30.01	27.08	37.3917	40.7151	32.5211	43.8388	32.1736	28.7857	55.7266	35.6646	35.009	34.6877	36.6876	43.9545

## Sheet: Supplementary Fig 3
S3a		WT												Nlrp3-/-
	Days	B. pseudolongum NjM1						DH5α						B. pseudolongum NjM1										DH5α
	0	100	100	100	100	100	100	100	100	100	100	100	100	100	100	100	100	100	100	100	100	100	100	100	100	100	100	100	100
	1	97.6636	96.371	96.861	95.9641	95.5645	96.729	96.1722	94.8357	93.8967	95.2153	93.4272	94.7368	97.7401	98.5	97.3262	97.2093	97	97.5	96.2791	96.6102	96	96.2567	99.0385	96.4467	94.7368	93.6842	95.4315	98.0769
	2	97.6636	97.1774	96.4126	95.5157	96.371	96.729	96.6507	95.3052	94.3662	95.6938	93.8967	95.2153	94.3503	101	97.861	93.9535	100	100	93.0233	93.2203	99	96.7914	99.5192	98.9848	95.7895	94.7368	97.9695	98.5577
	3	92.9907	98.3871	92.8251	91.9283	97.5806	92.0561	95.2153	95.3052	94.3662	94.2584	93.8967	93.7799	85.8757	98.5	88.7701	93.0233	99.5	97.5	92.093	84.7458	98.5	87.7005	94.2308	97.9695	94.7368	93.6842	96.9543	93.2692
	4	85.514	100.806	84.7534	83.8565	100	84.5794	87.5598	91.0798	90.1408	86.6029	89.6714	86.1244	80.226	94.5	82.8877	86.0465	97	93.5	85.1163	79.096	96	81.8182	87.0192	89.3401	93.6842	92.6316	88.3249	86.0577
	5	82.243	99.5968	80.7175	79.8206	98.7903	81.3084	83.7321	86.385	85.446	82.7751	84.9765	82.2967	75.7062	86	77.0053	79.0698	86	85	78.1395	74.5763	85	75.9358	80.7692	83.7563	87.3684	86.3158	82.7411	79.8077
	6	78.0374	95.5645	77.5785	76.6816	94.7581	77.1028	77.9904	80.2817	79.3427	77.0335	78.8732	76.555	73.4463	80.5	74.3316	75.814	80	79.5	74.8837	72.3164	79	73.262	77.4038	78.6802	81.0526	80	77.665	76.4423
	7	74.7664	93.5484	71.7489	70.852	92.7419	73.8318	74.1627	75.5869	74.6479	73.2057	74.1784	72.7273	70.0565	76	69.5187	72.093	76	75	71.1628	68.9266	75	68.4492	75	75.1269	75.7895	74.7368	74.1117	74.0385
	8	71.9626	87.0968	70.4036	69.5067	86.2903	71.028	70.8134	72.3005	71.3615	69.8565	70.892	69.378	67.2316	73		69.7674	73.5	72	68.8372		72.5		70.1923	72.5888	72.1053	71.0526	71.5736	69.2308
	9	70.5607	80.6452	72.6457	71.7489	79.8387	69.6262	71.2919	68.0751	67.1362	70.3349	66.6667			71			77.5	70			76.5		67.7885	74.6193	73.1579	72.1053	73.6041
	10	73.3645	87.0968	73.5426	72.6457	86.2903	72.4299	73.6842			72.7273				72			82	71			81			74.1117	71.0526	70	73.0964
	11	78.5047	94.3548	80.2691	79.3722	93.5484	77.5701	77.0335			76.0766				76			89	75			88			77.665	71.5789	70.5263	76.6497
	12	82.7103	97.5806	86.5471	85.6502	96.7742	81.7757	83.2536			82.2967				84			94	83			93			83.7563	71.5789	70.5263	82.7411
	13	84.1121	97.5806	91.0314	90.1345	96.7742	83.1776	88.0383			87.0813				90.5			92.5	89.5			91.5			88.8325	71.0526	70	87.8173
	14	87.8505	101.21	94.1704	93.2735	100.403	86.9159	92.823			91.866				95			94.5	94			93.5			95.9391	73.1579	72.1053	94.9239
		WT			Nlrp3-/-
		B. pseudolongum NjM1	DH5α		B. pseudolongum NjM1	DH5α
	14	0		6	1
	14	0		6	1
	14	0		6	1
	14	0		6	1
	14	0		7	1
	14	0		7	1
	9		1	8	1
	9		1	8	1
	9		1	8	1
	14		0	8	1
	14		0	7		1
	14		0	7		1
				8		1
				8		1
				8		1
S3b	Days	PR8										PR8+SA
	0	100	100	100	100	100	100	100	100	100	100	100	100	100	100	100	100	100	100	100	100
	1	98.0315	99.5745	98.3193	99.5708	99.1561	97.0588	96.8504	98.2833	98.2979	97.8903	97.3684	99.5652	99.1736	100.427	98.2906	97.9339	96.2406	99.1453	97.0085	98.2609
	2	95.2756	97.8723	99.1597	98.2833	97.4684	97.8992	94.0945	96.9957	96.5957	96.2025	97.3684	99.1304	100.413	100.855	99.1453	99.1736	96.2406	99.5726	97.8632	97.8261
	3	96.4567	97.4468	95.3782	94.8498	94.5148	94.1176	95.2756	93.5622	96.1702	93.2489	96.2406	98.2609	100	99.1453	97.8632	98.7603	95.1128	97.8632	96.5812	96.9565
	4	94.0945	92.766	86.9748	89.2704	92.4051	85.7143	92.9134	87.9828	91.4894	91.1392	94.3609	94.7826	98.3471	94.4444	95.7265	97.1074	93.2331	93.1624	94.4444	93.4783
	5	86.2205	85.9574	81.5126	82.8326	83.9662	80.2521	85.0394	81.5451	84.6809	82.7004	88.3459	86.5217	92.562	85.8974	88.4615	91.3223	87.218	84.6154	87.1795	85.2174
	6	81.8898	81.7021	76.8908	78.5408	79.3249	75.6303	80.7087	77.2532	80.4255	78.0591	84.5865	81.3043	87.6033	82.0513	82.4786	86.3636	83.4586	80.7692	81.1966	80
	7	76.378	76.1702	73.5294	74.2489	76.3713	72.2689	75.1969	72.9614	74.8936	75.1055	80.0752	77.3913	83.0579	77.7778	78.2051	81.8182	78.9474	76.4957	76.9231	76.087
		PR8	PR8+SA
	7	1
	7	1
	7	1
	7	1
	8	1
	8	1
	8	1
	8	1
	8	1
	8	1
	8		0
	8		0
	8		0
	8		0
	8		0
	8		0
	8		0
	8		0
	8		0
	8		0
S3c	Days	PR8								PR8+SA
	0	100	100	100	100	100	100	100	100	100	100	100	100	100	100	100	100
	1	97.7528	97.0833	98.7124	101.515	100.758	96.25	97.0037	97.8541	98.9247	97.4265	101.266	98.4791	96.6912	98.2079	100.422	97.7186
	2	96.6292	94.1667	96.9957	98.1061	97.3485	93.3333	95.8801	96.1373	95.3405	95.5882	93.2489	95.057	94.8529	94.6237	92.4051	94.2966
	3	89.1386	89.5833	92.7039	92.803	92.0455	88.75	88.3895	91.8455	91.3978	91.5441	95.7806	90.4943	90.8088	90.681	94.9367	89.7338
	4	82.7715	85	84.5494	87.1212	86.3636	84.1667	82.0225	83.691	86.3799	88.2353	87.7637	85.9316	87.5	85.6631	86.9198	85.1711
	5	77.1536	80	78.5408	78.7879	78.0303	79.1667	76.4045	77.6824	81.0036	86.0294	81.8565	81.3688	85.2941	80.2867	81.0127	80.6084
	6	74.1573	76.6667	74.6781	76.1364	75.3788	75.8333	73.4082	73.8197	74.9104	82.7206	77.6371	79.0875	81.9853	74.1935	76.7932	78.327
	7	71.161	die	71.6738	71.5909	70.8333	die	70.412	70.8155	die	75	76.7932	76.0456	74.2647	die	75.9494	75.2852
	8	68.5393		69.0987	69.3182	68.5606		67.7903	68.2403		71.3235	74.6835	73.0038	70.5882		73.8397	72.2433
	9										69.1176	70.4641	69.5817	68.3824		69.6203	68.8213
	10											die
		PR8	PR8+SA
	6	1
	6	1
	6	1
	6	1
	7	1
	7	1
	7	1
	7	1
	6		1
	6		1
	8		1
	8		1
	8		1
	8		1
	8		1
	8		1
S3d	Days	PR8										SA+PR8-SA
	0	100	100	100	100	100	100	100	100	100	100	100	100	100	100	100	100	100	100	100	100	100	100
	1
	2	91.3913	95.371	94.4128	95.9298	93.8617	90.3043	93.4954	94.5645	93.0711	95.0526	97.4456	101.765	99	99	92.2331	99	98.1968	96.4093	100.843	91.4812	98.1189	98.0909
	3	88.9348	92.7742	90.9541	93.807	90.0711	87.8478	90.0367	91.9677	89.2806	92.9298	94.4456	98.3041	94.7952	96	87.7293	92.9163	93.992	93.4093	97.3825	86.9774	92.0352	95.0909
	4	85.5652	89.3871	85.4954	90.1228	85.4664	84.4783	84.578	88.5806	84.6759	89.2456	91	93.765	89.3936	91.4545	84.609	90.5595	88.5904	89.9637	92.8433	83.8571	89.6784	90.5455
	5	83.1087	85.9839	82.4954	87.5614	83.6522	82.0217	81.578	85.1774	82.8617	86.6842	88	91.2258	84.7871	87.0909	78.9774	85.3568	83.9839	86.9637	90.3041	78.2256	84.4758	86.1818
	6	76.587	82.3548	84.3303	84.9298	83.2569	75.5	83.4128	81.5484	82.4664	84.0526	88	91.2258	81.9759	83	78.2256	84.9163	81.1727	86.9637	90.3041	77.4737	84.0352	82.0909
	7	72.2391	76.3065	85.7064	84.4912	80.0949	71.1522	84.789	75.5	79.3043	83.614	89.5907	92.53	76.5582	77	77.9774	82.5947	75.755	88.5544	91.6083	77.2256	81.7137	76.0909
	8	69.8913	75.0806	87.2477	78.5965	73.7945	67.8043	85.3303	73.2742	72.004	76.7193	89.5181	91.765	71.7309	72.1818	74.7143	75.7841	70.9277	88.4819	90.8433	73.9624	74.9031	71.2727
	9	72.6512	80.33	86.7816	80.6413	77.2955	71.5642	85.8642	79.5236	76.5049	79.7641	89.3723	92.7724	71.9222	69.0544	77.7591	79.7332	71.119	88.336	91.8507	77.0072	78.8521	68.1453
	10	76.8696	84.5484	91	84.8596	81.5138	75.7826	90.0826	83.7419	80.7233	83.9825	93.5907	96.9908	76.1406	73.2727	81.9774	83.9515	75.3373	92.5544	96.0691	81.2256	83.0705	72.3636
	11	83.587	88.1452	93.6239	91.0526	85.9091	82.5	92.7064	87.3387	85.1186	90.1754	96.5544	99.1475	84.9598	85.4545	86.3534	91.4758	84.1566	95.5181	98.2258	85.6015	90.5947	84.5455
	12	86.6002	91.1584	96.6371	94.0659	88.9223	85.5132	95.7197	90.352	88.1318	93.1887	98.6977	101.291	87.1031	87.5978	88.4966	93.619	86.2999	97.6614	100.369	87.7448	92.738	86.6887
	13	90.5652	94.3871	100.587	94.2456	91.6522	89.4783	99.6697	93.5806	90.8617	93.3684	98.5907	101.53	91.5823	92.8182	91.1128	94.6784	90.7791	97.5544	100.608	90.3609	93.7974	91.9091
	14	93.0217	97.3871	101.294	97.2456	93.0711	91.9348	100.376	96.5806	92.2806	96.3684	100.591	103.069	94.3855	94.8182	92.7368	95.7974	93.5823	99.5544	102.147	91.985	94.9163	93.9091
	15
		PR8	SA+PR8-SA
	7	1
	7	1
	8	1
	8	1
	8	1
	14	0
	14	0
	14	0
	14	0
	14	0
	8		1
	8		1
	8		1
	8		1
	8		1
	8		1
	8		1
	14		0
	14		0
	14		0
	14		0
	14		0
S3e
		HAMS			HAMSA
	Acetic acid	79668.2	93443.6	108370	211074	195219	169835
		HAMS			HAMSA
	Acetic acid	39251.9	31303.9	60906.3	89159.4	91701.9	61250.7
		HAMS			HAMSA
	Acetic acid	97.0095	102.349	91.6451	121.878	116.909	125.89

[truncated: 6 more sheets: Supplementary Fig 4, Supplementary Fig 5, Supplementary Fig 6, Supplementary Fig 7, Supplementary Fig 8, Supplementary Fig 9]
